# Supplementary material for: An Integrated Study on the Fading Mechanism of Malachite Green Industrial Dye for the Marquisette Curtain in the Studio of Cleansing Fragrance, the Palace Museum (Beijing)
Source: Molecules. 2022 Jul 9;27(14):4411. doi: 10.3390/molecules27144411 (PMC9322362; doi:10.3390/molecules27144411)
Supplement: Supplementary file 1 [file molecules-27-04411-s001.zip]

Archive with 1 entries (1 files):
- molecules-1797288-supplementary.pdf
